# Supplementary material for: Single-molecule FRET uncovers hidden conformations and dynamics of human Argonaute 2
Source: Nat Commun. 2022 Jul 2;13:3825. doi: 10.1038/s41467-022-31480-4 (PMC9250533; doi:10.1038/s41467-022-31480-4)
Supplement: Supplementary file 4 — Source Data [file 41467_2022_31480_MOESM4_ESM.xlsx]

## Sheet: NPAZ
FLAG-eGFP-hAgo2-F23-H291
APO (11A9)					APO (C-ter AK)					binary (11A9, guide RNA)					binary (11A9, p-miR451a)					binary (11A9, pre-miR451a)						ternary (guide RNA-Biotinlong target RNA)						ternary (p-miR451a-osr1)						ternary (guide RNA+ Biotinlong target RNA) all dynamic molecules
EFRET	norm. Frames	norm. Frames	norm. Frames		EFRET	norm. Frames	norm. Frames	norm. Frames		EFRET	norm. Frames	norm. Frames	norm. Frames		EFRET	norm. Frames	norm. Frames	norm. Frames		EFRET	norm. Frames	norm. Frames	norm. Frames			EFRET	norm. Frames	norm. Frames	norm. Frames			EFRET	norm. Frames	norm. Frames	norm. Frames
	Replicate 1	Replicate 2	Replicate 3			Replicate 1	Replicate 2	Replicate 3			Replicate 1	Replicate 2	Replicate 3			Replicate 1	Replicate 2	Replicate 3			Replicate 1	Replicate 2	Replicate 3	Replicate 4			Replicate 1	Replicate 2	Replicate 3	Replicate 4			Replicate 1	Replicate 2	Replicate 3	Replicate 4		EFRET	all frames
0.0125	0.00367	0.02729	0.01838		0.0125	0.00115	0.00268	0.00262		0.0125	0.00259	0.00314	0.00515		0.0125	0.01878	0.00956	0.01196		0.0125	0.01756	0.01454	0.01902	0.01581		0.0125	0.00751	0.00718	0.01341	0.02021		0.0125	0.00309	0.01749	0.02108	0.01903		0.0125	343
0.0375	0.01517	0.04512	0.02958		0.0375	0.00374	0.01257	0.01276		0.0375	0.00498	0.00747	0.01033		0.0375	0.02981	0.01993	0.01917		0.0375	0.03203	0.0256	0.02967	0.02878		0.0375	0.01614	0.01481	0.02831	0.04481		0.0375	0.00857	0.03221	0.03137	0.02723		0.0375	467
0.0625	0.04094	0.06643	0.04316		0.0625	0.01482	0.04535	0.0316		0.0625	0.01033	0.01893	0.02426		0.0625	0.04249	0.03702	0.02946		0.0625	0.04623	0.04744	0.05148	0.04565		0.0625	0.03439	0.02659	0.05345	0.08304		0.0625	0.01774	0.0511	0.04241	0.03863		0.0625	617
0.0875	0.07863	0.08333	0.05927		0.0875	0.03911	0.10049	0.04914		0.0875	0.02164	0.03648	0.0462		0.0875	0.0529	0.0625	0.04159		0.0875	0.06509	0.07255	0.06647	0.0592		0.0875	0.0612	0.05197	0.0804	0.12627		0.0875	0.0322	0.07219	0.0586	0.05104		0.0875	743
0.1125	0.10245	0.10103	0.08484		0.1125	0.08144	0.18811	0.07346		0.1125	0.03469	0.06445	0.08192		0.1125	0.06496	0.08441	0.05592		0.1125	0.07681	0.09398	0.08549	0.08308		0.1125	0.09004	0.08513	0.10418	0.13821		0.1125	0.04702	0.08815	0.06686	0.06102		0.1125	808
0.1375	0.12413	0.10701	0.10094		0.1375	0.13568	0.21284	0.09183		0.1375	0.05736	0.08704	0.11142		0.1375	0.06887	0.10188	0.06507		0.1375	0.08526	0.11568	0.09345	0.09934		0.1375	0.10506	0.1059	0.10982	0.1243		0.1375	0.05965	0.09651	0.07715	0.06757		0.1375	848
0.1625	0.12443	0.10247	0.10867		0.1625	0.17739	0.14914	0.12153		0.1625	0.07476	0.09674	0.12111		0.1625	0.06814	0.10439	0.0685		0.1625	0.08763	0.1177	0.09241	0.10204		0.1625	0.10084	0.10044	0.10371	0.09159		0.1625	0.06477	0.10213	0.08086	0.069		0.1625	782
0.1875	0.10772	0.08904	0.10823		0.1875	0.16341	0.08184	0.12785		0.1875	0.09003	0.09394	0.1009		0.1875	0.05988	0.10241	0.06603		0.1875	0.08419	0.11686	0.08724	0.10536		0.1875	0.08872	0.08422	0.08359	0.05507		0.1875	0.06866	0.09592	0.07993	0.07064		0.1875	724
0.2125	0.0791	0.07252	0.10203		0.2125	0.10634	0.03484	0.10996		0.2125	0.09196	0.08062	0.07742		0.2125	0.05772	0.08407	0.06375		0.2125	0.07447	0.09857	0.07226	0.09576		0.2125	0.06961	0.05849	0.06083	0.0349		0.2125	0.07423	0.08355	0.0731	0.06907		0.2125	564
0.2375	0.05078	0.05539	0.08455		0.2375	0.06112	0.01886	0.07358		0.2375	0.08986	0.06744	0.0587		0.2375	0.05243	0.07085	0.05874		0.2375	0.05907	0.07408	0.06161	0.07782		0.2375	0.04896	0.04357	0.04312	0.02549		0.2375	0.07045	0.06828	0.06071	0.06757		0.2375	525
0.2625	0.03028	0.04163	0.06675		0.2625	0.03209	0.01134	0.04723		0.2625	0.08027	0.05931	0.04356		0.2625	0.0476	0.0556	0.04933		0.2625	0.05383	0.05641	0.04879	0.06198		0.2625	0.03694	0.03796	0.03362	0.02074		0.2625	0.06944	0.0552	0.04992	0.05788		0.2625	480
0.2875	0.01943	0.03255	0.04585		0.2875	0.01971	0.01103	0.0359		0.2875	0.06468	0.05241	0.0349		0.2875	0.0464	0.04271	0.04344		0.2875	0.04072	0.04048	0.03866	0.04448		0.2875	0.02911	0.03604	0.02684	0.01986		0.2875	0.06529	0.04556	0.04233	0.05417		0.2875	426
0.3125	0.01505	0.0251	0.0337		0.3125	0.01299	0.01031	0.02564		0.3125	0.05452	0.04656	0.03081		0.3125	0.04479	0.03369	0.04396		0.3125	0.03597	0.02998	0.02884	0.03601		0.3125	0.02813	0.03528	0.02095	0.02274		0.3125	0.05916	0.03814	0.03626	0.04833		0.3125	434
0.3375	0.01333	0.0211	0.02349		0.3375	0.0094	0.00959	0.02266		0.3375	0.0451	0.0381	0.02688		0.3375	0.04344	0.02847	0.03781		0.3375	0.03114	0.02156	0.02564	0.02677		0.3375	0.02545	0.03503	0.01869	0.02141		0.3375	0.0549	0.02994	0.02799	0.03999		0.3375	426
0.3625	0.01221	0.01736	0.01681		0.3625	0.00688	0.00835	0.01586		0.3625	0.03921	0.03477	0.02339		0.3625	0.03979	0.02654	0.03702		0.3625	0.02832	0.01711	0.02181	0.02093		0.3625	0.02317	0.03164	0.01918	0.01872		0.3625	0.04966	0.02526	0.02707	0.03642		0.3625	403
0.3875	0.01096	0.01667	0.01214		0.3875	0.00481	0.00814	0.01216		0.3875	0.03353	0.02996	0.02223		0.3875	0.03555	0.02312	0.03842		0.3875	0.0266	0.01405	0.01819	0.01768		0.3875	0.02282	0.02892	0.01901	0.01688		0.3875	0.04621	0.02093	0.0247	0.03307		0.3875	374
0.4125	0.0109	0.01563	0.00956		0.4125	0.0071	0.00691	0.01193		0.4125	0.02786	0.02697	0.01841		0.4125	0.03339	0.01901	0.03429		0.4125	0.02494	0.00995	0.01995	0.0153		0.4125	0.02187	0.02795	0.01878	0.01545		0.4125	0.04024	0.01722	0.02496	0.02958		0.4125	371
0.4375	0.01019	0.01305	0.00662		0.4375	0.00886	0.00546	0.01252		0.4375	0.02489	0.02254	0.01632		0.4375	0.03098	0.01655	0.03579		0.4375	0.02521	0.00744	0.01633	0.01202		0.4375	0.02126	0.02517	0.01854	0.01222		0.4375	0.03435	0.01308	0.02218	0.02331		0.4375	362
0.4625	0.00699	0.0106	0.00603		0.4625	0.0084	0.00557	0.01002		0.4625	0.02193	0.01931	0.01548		0.4625	0.02762	0.01366	0.02937		0.4625	0.02221	0.00424	0.01571	0.00979		0.4625	0.02043	0.02341	0.01836	0.01172		0.4625	0.02875	0.01046	0.02099	0.02295		0.4625	337
0.4875	0.00776	0.00959	0.00517		0.4875	0.00879	0.00588	0.00799		0.4875	0.01732	0.01669	0.01467		0.4875	0.02481	0.01178	0.02946		0.4875	0.01853	0.00438	0.01468	0.00898		0.4875	0.01685	0.01936	0.01633	0.01121		0.4875	0.02371	0.00746	0.0183	0.01818		0.4875	296
0.5125	0.00705	0.00786	0.00542		0.5125	0.00733	0.00474	0.00763		0.5125	0.01646	0.01432	0.01355		0.5125	0.02221	0.01071	0.02708		0.5125	0.01521	0.00257	0.01096	0.00621		0.5125	0.01507	0.01658	0.01575	0.01029		0.5125	0.02047	0.00527	0.01771	0.01754		0.5125	259
0.5375	0.00705	0.0068	0.00406		0.5375	0.00848	0.00474	0.00883		0.5375	0.01481	0.01289	0.01288		0.5375	0.01958	0.0069	0.0211		0.5375	0.01299	0.00132	0.01085	0.00478		0.5375	0.01537	0.01572	0.01338	0.00966		0.5375	0.01588	0.00453	0.01594	0.0159		0.5375	288
0.5625	0.00788	0.00568	0.00433		0.5625	0.00871	0.00526	0.00871		0.5625	0.01358	0.01127	0.01214		0.5625	0.01545	0.00719	0.01873		0.5625	0.00961	0.00223	0.00796	0.00398		0.5625	0.01616	0.01461	0.01151	0.00944		0.5625	0.01174	0.00375	0.014	0.01247		0.5625	271
0.5875	0.00634	0.00465	0.00355		0.5875	0.00741	0.00546	0.00847		0.5875	0.01222	0.01199	0.01222		0.5875	0.01253	0.00468	0.01548		0.5875	0.00679	0.00195	0.00713	0.00321		0.5875	0.01367	0.01254	0.01162	0.0082		0.5875	0.00885	0.0032	0.01088	0.01105		0.5875	278
0.6125	0.00824	0.00444	0.00321		0.6125	0.00703	0.00454	0.00727		0.6125	0.0109	0.00889	0.01077		0.6125	0.01023	0.00405	0.01354		0.6125	0.00593	0.00202	0.00641	0.00281		0.6125	0.01338	0.01294	0.0099	0.00713		0.6125	0.00686	0.00234	0.00944	0.00898		0.6125	262
0.6375	0.0093	0.0037	0.0034		0.6375	0.00779	0.00495	0.00823		0.6375	0.00963	0.00732	0.00887		0.6375	0.00815	0.00275	0.00809		0.6375	0.00356	0.000904285	0.006	0.00248		0.6375	0.01138	0.01077	0.00899	0.00728		0.6375	0.00524	0.00219	0.0075	0.00613		0.6375	274
0.6625	0.00824	0.00304	0.00294		0.6625	0.00772	0.0068	0.00811		0.6625	0.00839	0.00704	0.00895		0.6625	0.00647	0.00323	0.00765		0.6625	0.00234	0.00146	0.00672	0.00208		0.6625	0.00958	0.00905	0.00901	0.00643		0.6625	0.00394	0.00121	0.00649	0.00592		0.6625	218
0.6875	0.00877	0.00294	0.00195		0.6875	0.00726	0.00567	0.00799		0.6875	0.00625	0.00571	0.00762		0.6875	0.00471	0.00193	0.00589		0.6875	0.00199	0.000904285	0.00693	0.00113		0.6875	0.00852	0.00672	0.00678	0.00595		0.6875	0.0024	0.00102	0.00658	0.00449		0.6875	203
0.7125	0.00729	0.00216	0.00134		0.7125	0.00626	0.00515	0.00716		0.7125	0.0051	0.00461	0.00682		0.7125	0.00336	0.00169	0.00501		0.7125	0.00139	0.000834725	0.00444	0.00121		0.7125	0.00669	0.00591	0.00613	0.00485		0.7125	0.00187	0.00105	0.00497	0.00299		0.7125	185
0.7375	0.00717	0.00167	0.00137		0.7375	0.00619	0.00474	0.00596		0.7375	0.0037	0.00285	0.00547		0.7375	0.00278	0.00154	0.00431		0.7375	0.00107	0.000486923	0.0062	0.00117		0.7375	0.00624	0.00415	0.00462	0.00405		0.7375	0.00122	0.000936988	0.00253	0.00292		0.7375	148
0.7625	0.00675	0.00127	0.000840442		0.7625	0.00512	0.0033	0.00632		0.7625	0.00263	0.00266	0.00405		0.7625	0.00146	0.00116	0.00264		0.7625	0.0007414	0.000208681	0.00517	0.000547805		0.7625	0.0043	0.00313	0.00388	0.00314		0.7625	0.000893328	0.000897946	0.00388	0.00207		0.7625	139
0.7875	0.00865	0.000835565	0.000609321		0.7875	0.0042	0.0034	0.0062		0.7875	0.00218	0.00238	0.00346		0.7875	0.000913342	0.00154	0.00343		0.7875	0.000682088	0.000278242	0.00258	0.000584325		0.7875	0.00326	0.00278	0.00221	0.0026		0.7875	0.000893328	0.000312329	0.00295	0.00135		0.7875	104
0.8125	0.00924	0.000550713	0.000630332		0.8125	0.00435	0.00258	0.00358		0.8125	0.00156	0.00171	0.003		0.8125	0.000474938	0.00125	0.00176		0.8125	0.000622776	0.000556483	0.00217	0.000438244		0.8125	0.00196	0.00233	0.00134	0.00168		0.8125	0.000446664	0.0006637	0.00245	0.00121		0.8125	68
0.8375	0.00948	0.000436772	0.000189099		0.8375	0.0039	0.00247	0.00227		0.8375	0.00111	0.000570749	0.00194		0.8375	0.000365337	0.000772164	0.00114		0.8375	0.000355872	0.000417362	0.00196	0.000328683		0.8375	0.00188	0.00157	0.00116	0.00149		0.8375	0.000324847	0.000429453	0.00118	0.000498966		0.8375	74
0.8625	0.01037	0.000360812	0.000147077		0.8625	0.00275	0.00175	0.0025		0.8625	0.00115	0.00114	0.00133		0.8625	0.000292269	0.000965204	0.00132		0.8625	0.000385528	0.000347802	0.00217	0.000547805		0.8625	0.00141	0.000808816	0.00105	0.00117		0.8625	0.000284241	0.00035137	0.00202	0.000498966		0.8625	60
0.8875	0.00693	0.000265861	0.000147077		0.8875	0.00115	0.00175	0.00191		0.8875	0.000946346	0.000618312	0.00106		0.8875	0.000182668	0.000579123	0.00141		0.8875	0.000118624	0.000278242	0.00114	0.000401724		0.8875	0.000981901	0.000404408	0.000624624	0.000633392		0.8875	0.000121818	0.000234247	0.00185	0.000570247		0.8875	44
0.9125	0.00397	0.000246871	4.20221e-05		0.9125	0.000611154	0.00124	0.00179		0.9125	0.000864055	0.000618312	0.000816916		0.9125	0.000255736	0.000434342	0.000791348		0.9125	0.000177936	0.000278242	0.00103	0.000328683		0.9125	0.000636909	0.000353857	0.00033462	0.000475044		0.9125	8.12117e-05	0.000390411	0.00126	0.000356405		0.9125	33
0.9375	0.00219	9.49505e-05	2.10111e-05		0.9375	0.000381971	0.000927644	0.000596303		0.9375	0.000370309	0.000285375	0.000550943		0.9375	7.30674e-05	0.000337822	0.00070342		0.9375	0.000118624	0.000208681	0.00155	0.000292163		0.9375	0.000557295	0.000303306	0.00022308	0.000411705		0.9375	8.12117e-05	0.000234247	0.000927487	0.000213843		0.9375	23
0.9625	0.000592522	3.79802e-05	0		0.9625	0.000152788	0.000927644	0.000119261		0.9625	0.000411455	9.51249e-05	0.000303969		0.9625	0.000109601	0.000144781	0.00070342		0.9625	2.9656e-05	0.000139121	0.000516849	0.000438244		0.9625	0.000159227	0.000151653	0.00022308	9.50089e-05		0.9625	0.000243635	0.000117123	0.000421585	7.12809e-05		0.9625	13
0.9875	0.000355513	3.79802e-05	2.10111e-05		0.9875	0	0.000309215	0.000119261		0.9875	0.000205727	0.000142687	0.000132986		0.9875	7.30674e-05	0	0.000175855		0.9875	5.9312e-05	0	0.000413479	0.000255642		0.9875	0.000291917	0.000101102	0.000133848	0.000190018		0.9875	8.12117e-05	7.80823e-05	0.000252951	7.12809e-05		0.9875	7

## Sheet: NMid
FLAG-eGFP-hAgo2-F23-T511
	APO (11A9)							APO (C-terminal antibody)				binary (11A9, guide RNA)					ternary (guide RNA-Biotinlong target RNA)						ternary (guide RNA+ Biotinlong target RNA) all dynamic molecules
	EFRET	norm. Frames	norm. Frames	norm. Frames	norm. Frames	norm. Frames		EFRET	norm. Frames	norm. Frames		EFRET	norm. Frames	norm. Frames	norm. Frames		EFRET	norm. Frames	norm. Frames	norm. Frames
		Replicate 1	Replicate 2	Replicate 3	Replicate 4	Replicate 5			Replicate 1	Replicate 2			Replicate 1	Replicate 2	Replicate 3			Replicate 1	Replicate 2	Replicate 3	Replicate 4		EFRET	all frames
	0.0125	0.0012	0.000373646	0.000229113	0.000664746	0.00409		0.0125	0.00361	0		0.0125	0.00339	0.00096821	0.00531		0.0125	0.0035	0.00478	0.0066	0.00303		0.0125	127
	0.0375	0.00262	0.00143	0.000381854	0.000984809	0.00741		0.0375	0.00426	7.6693e-05		0.0375	0.00804	0.0027	0.00853		0.0375	0.00666	0.01122	0.00997	0.00656		0.0375	201
	0.0625	0.00511	0.0028	0.00214	0.00286	0.01116		0.0625	0.00508	0.000230079		0.0625	0.01274	0.00702	0.01429		0.0625	0.01104	0.0163	0.01012	0.01134		0.0625	287
	0.0875	0.01053	0.00448	0.00537	0.00721	0.01449		0.0875	0.0041	0.000997009		0.0875	0.01635	0.0146	0.01436		0.0875	0.01663	0.01972	0.01377	0.01655		0.0875	406
	0.1125	0.01848	0.00762	0.00886	0.01238	0.02454		0.1125	0.00541	0.00161		0.1125	0.02031	0.02384	0.01952		0.1125	0.01969	0.02476	0.01717	0.02305		0.1125	492
	0.1375	0.02876	0.01156	0.01329	0.02075	0.03285		0.1375	0.00968	0.00353		0.1375	0.02587	0.03276	0.02384		0.1375	0.02235	0.02564	0.02251	0.0297		0.1375	509
	0.1625	0.03651	0.01773	0.02989	0.02903	0.04436		0.1625	0.01591	0.01035		0.1625	0.02943	0.03837	0.03081		0.1625	0.02845	0.0327	0.03028	0.04068		0.1625	532
	0.1875	0.04808	0.02823	0.06382	0.03828	0.06276		0.1875	0.02772	0.01979		0.1875	0.03487	0.04143	0.04161		0.1875	0.03126	0.04457	0.04867	0.05234		0.1875	486
	0.2125	0.06051	0.04897	0.11272	0.05737	0.08079		0.2125	0.03379	0.04839		0.2125	0.04635	0.04817	0.0518		0.2125	0.0423	0.05983	0.07266	0.06645		0.2125	488
	0.2375	0.07709	0.08081	0.1684	0.07952	0.09821		0.2375	0.06479	0.11657		0.2375	0.06284	0.06475	0.07306		0.2375	0.05758	0.07718	0.09615	0.08137		0.2375	450
	0.2625	0.08772	0.1107	0.17476	0.10444	0.10056		0.2625	0.09349	0.18698		0.2625	0.08154	0.0823	0.08803		0.2625	0.07646	0.09138	0.1147	0.09134		0.2625	460
	0.2875	0.09399	0.12984	0.12769	0.11131	0.09741		0.2875	0.1153	0.19495		0.2875	0.09356	0.09807	0.09777		0.2875	0.08694	0.09173	0.11734	0.09017		0.2875	401
	0.3125	0.0914	0.12297	0.08039	0.10656	0.08667		0.3125	0.12203	0.15009		0.3125	0.09294	0.09839	0.09557		0.3125	0.08722	0.08284	0.09677	0.08143		0.3125	391
	0.3375	0.08119	0.10136	0.05763	0.09134	0.07252		0.3375	0.09611	0.09679		0.3375	0.07944	0.08859	0.08599		0.3375	0.07528	0.07276	0.07782	0.07292		0.3375	372
	0.3625	0.06981	0.08067	0.04116	0.07268	0.05441		0.3625	0.0889	0.06626		0.3625	0.06804	0.06886	0.0734		0.3625	0.06237	0.05842	0.06046	0.06347		0.3625	351
	0.3875	0.05937	0.05821	0.02393	0.05879	0.04333		0.3875	0.07725	0.05177		0.3875	0.05562	0.05487	0.06211		0.3875	0.05246	0.04221	0.04534	0.05211		0.3875	364
	0.4125	0.04793	0.04411	0.01258	0.04166	0.03409		0.4125	0.06265	0.02447		0.4125	0.04224	0.04555	0.04839		0.4125	0.04117	0.03449	0.03298	0.04235		0.4125	337
	0.4375	0.03506	0.02975	0.00736	0.03119	0.02659		0.4375	0.04625	0.01143		0.4375	0.03371	0.03284	0.03676		0.4375	0.03411	0.03007	0.02487	0.03538		0.4375	302
	0.4625	0.02428	0.02041	0.00733	0.02107	0.02007		0.4625	0.02345	0.00468		0.4625	0.02683	0.0263	0.03028		0.4625	0.02738	0.02248	0.01893	0.02795		0.4625	287
	0.4875	0.01873	0.0142	0.00644	0.01467	0.01726		0.4875	0.01575	0.00238		0.4875	0.02127	0.02009	0.02209		0.4875	0.0231	0.0199	0.01443	0.02399		0.4875	252
	0.5125	0.01372	0.01073	0.00522	0.01155	0.01376		0.5125	0.01115	0.00184		0.5125	0.01956	0.0144	0.01785		0.5125	0.01882	0.01727	0.01254	0.01772		0.5125	254
	0.5375	0.01113	0.01013	0.00377	0.00982	0.01125		0.5375	0.01017	0.00115		0.5375	0.01716	0.01247	0.0116		0.5375	0.01732	0.01499	0.00849	0.01617		0.5375	249
	0.5625	0.00795	0.00864	0.00374	0.00963	0.00925		0.5625	0.00951	0.000383465		0.5625	0.01452	0.01089	0.0105		0.5625	0.01888	0.01385	0.00846	0.01192		0.5625	214
	0.5875	0.00772	0.00776	0.00316	0.00766	0.00669		0.5875	0.00656	0.000306772		0.5875	0.01469	0.01009	0.00838		0.5875	0.01735	0.01188	0.00751	0.00994		0.5875	211
	0.6125	0.00703	0.00587	0.00333	0.00857	0.00656		0.6125	0.00541	0.000536851		0.6125	0.01365	0.01061	0.00663		0.6125	0.01716	0.0121	0.00695	0.00714		0.6125	200
	0.6375	0.00656	0.00658	0.003	0.00872	0.00439		0.6375	0.00574	0.000383465		0.6375	0.01209	0.00928	0.00553		0.6375	0.01729	0.01083	0.00588	0.00551		0.6375	173
	0.6625	0.00697	0.00513	0.004	0.00783	0.00324		0.6625	0.00443	0.000536851		0.6625	0.01098	0.00888	0.00455		0.6625	0.01526	0.00951	0.00569	0.00431		0.6625	191
	0.6875	0.00593	0.0048	0.00397	0.00751	0.00285		0.6875	0.00344	0.000383465		0.6875	0.01002	0.00827	0.00352		0.6875	0.0146	0.00925	0.00402	0.00373		0.6875	169
	0.7125	0.00618	0.00423	0.00458	0.00677	0.0026		0.7125	0.00656	0.000230079		0.7125	0.00717	0.00645	0.00239		0.7125	0.01266	0.00833	0.00324	0.00283		0.7125	130
	0.7375	0.00511	0.00394	0.00433	0.00524	0.0017		0.7375	0.00508	0.000383465		0.7375	0.00623	0.00581	0.00186		0.7375	0.01182	0.00657	0.00204	0.00219		0.7375	149
	0.7625	0.00593	0.00311	0.00379	0.00438	0.000894797		0.7625	0.0059	0.000536851		0.7625	0.00418	0.00399	0.00133		0.7625	0.01053	0.00666	0.00113	0.00169		0.7625	118
	0.7875	0.00498	0.00289	0.0027	0.00283	0.000894797		0.7875	0.00262	0.000383465		0.7875	0.00294	0.0029	0.000795816		0.7875	0.00741	0.00565	0.000786015	0.00146		0.7875	93
	0.8125	0.00388	0.00313	0.00227	0.00217	0.000894797		0.8125	0.00262	0.000230079		0.8125	0.00257	0.0019	0.00075792		0.8125	0.00563	0.00307	0.000597372	0.000699443		0.8125	75
	0.8375	0.00331	0.00212	0.00165	0.00148	0.000383485		0.8375	0.00164	0.000153386		0.8375	0.0021	0.00117	0.000113688		0.8375	0.00403	0.00224	0.000345847	0.0006703		0.8375	69
	0.8625	0.00233	0.00137	0.00204	0.00101	0.000511313		0.8625	0.00032803	0.000230079		0.8625	0.00193	0.000806842	0.000265272		0.8625	0.00203	0.00175	0.000282965	0.000641156		0.8625	44
	0.8875	0.00139	0.00139	0.00145	0.000763227	0.000298266		0.8875	0.00115	7.6693e-05		0.8875	0.00161	0.000524447	0.000227376		0.8875	0.00138	0.00118	0.000220084	0.000524583		0.8875	37
	0.9125	0.000788246	0.000768049	0.00145	0.000566265	4.26094e-05		0.9125	0.000820075	0.00076693		0.9125	0.00109	0.000282395	0.000151584		0.9125	0.000812779	0.000876578	0.000157203	0.000320578		0.9125	27
	0.9375	0.000567537	0.000643501	0.000687338	0.000270823	0.000127828		0.9375	0.000492045	7.6693e-05		0.9375	0.000667771	0.000363079	3.7896e-05		0.9375	0.000687736	0.00039446	6.28812e-05	0.000233148		0.9375	21
	0.9625	0.000157649	0.000249097	0.000356397	0.000295443	8.52188e-05		0.9625	0.000164015	7.6693e-05		0.9625	0.00104	0.000201711	0		0.9625	0.00040639	0.000482118	3.14406e-05	0.000116574		0.9625	12
	0.9875	3.15298e-05	0.000290613	0.000127285	0.000172342	0		0.9875	0.00065606	0		0.9875	0.000395716	0.000242053	0		0.9875	0	0.000131487	3.14406e-05	2.91435e-05		0.9875	2

## Sheet: PAZMid
FLAG-eGFP-hAgo2-H291-T511
	APO (11A9, mod. protocol)						APO (11A9)						binary (11A9, guide RNA)					ternary (guide RNA-Biotinlong target RNA)					Fraction of dynamic molecules (%)
	EFRET	norm. Frames	norm. Frames	norm. Frames	norm. Frames		EFRET	norm. Frames	norm. Frames	norm. Frames	norm. Frames		EFRET	norm. Frames	norm. Frames	norm. Frames		EFRET	norm. Frames	norm. Frames	norm. Frames			apo enyzme	binary complex	ternary complex
		Replicate 1	Replicate 2	Replicate 3	Replicate 4			Replicate 1	Replicate 2	Replicate 3	Replicate 4			Replicate 1	Replicate 2	Replicate 3			Replicate 1	Replicate 2	Replicate 3		Replicate 1	27	11	5
	0.0125	0.00114	0.00362	0.00509	0.00363		0.0125	0.00316	0.00432	0.00528	0.00741		0.0125	0.00127	0.00487	0.00247		0.0125	0.00784	0.00915	0.00279		Replicate 2	21	14	4.2
	0.0375	0.00228	0.00608	0.00809	0.00733		0.0375	0.00538	0.00749	0.00886	0.01101		0.0375	0.00521	0.0096	0.00495		0.0375	0.01335	0.01581	0.00523		Replicate 3	25	11	5
	0.0625	0.00634	0.01069	0.00719	0.01112		0.0625	0.01621	0.0121	0.01295	0.01877		0.0625	0.01071	0.01347	0.00907		0.0625	0.02288	0.02372	0.00831		Replicate 4	17
	0.0875	0.01171	0.01233	0.01229	0.01491		0.0875	0.02625	0.0196	0.01842	0.02674		0.0875	0.01676	0.02006	0.01471		0.0875	0.03426	0.03546	0.01431
	0.1125	0.01838	0.0176	0.01528	0.02111		0.1125	0.03282	0.02847	0.02304	0.03577		0.1125	0.0286	0.03066	0.02131		0.1125	0.04558	0.04413	0.02246
	0.1375	0.03074	0.02648	0.01768	0.027		0.1375	0.04294	0.03721	0.02572	0.04492		0.1375	0.03705	0.04084	0.03203		0.1375	0.0547	0.05127	0.03481
	0.1625	0.04846	0.03223	0.02577	0.03546		0.1625	0.04294	0.0452	0.03059	0.05243		0.1625	0.04282	0.04485	0.03588		0.1625	0.05568	0.05914	0.04866
	0.1875	0.05383	0.04292	0.02787	0.0386		0.1875	0.04839	0.05071	0.03305	0.05624		0.1875	0.04606	0.05044	0.04261		0.1875	0.05381	0.06268	0.06422
	0.2125	0.05708	0.04572	0.03386	0.04513		0.2125	0.04539	0.05216	0.03658	0.05461		0.2125	0.05423	0.05029	0.04481		0.2125	0.05598	0.06253	0.07484
	0.2375	0.04781	0.05279	0.03836	0.05077		0.2375	0.04547	0.04849	0.03621	0.0524		0.2375	0.05578	0.05072	0.05182		0.2375	0.05711	0.06413	0.08411
	0.2625	0.04846	0.06035	0.03896	0.05262		0.2625	0.04673	0.04357	0.04042	0.04935		0.2625	0.05775	0.05416	0.05691		0.2625	0.05827	0.06763	0.07818
	0.2875	0.04732	0.05937	0.04705	0.05625		0.2875	0.051	0.04032	0.04492	0.04765		0.2875	0.0579	0.04872	0.06378		0.2875	0.0581	0.063	0.07333
	0.3125	0.04326	0.05493	0.04225	0.05319		0.3125	0.05195	0.04342	0.05128	0.05066		0.3125	0.05015	0.04585	0.06144		0.3125	0.062	0.06373	0.06782
	0.3375	0.04245	0.04785	0.04285	0.05714		0.3375	0.04974	0.04794	0.06126	0.05046		0.3375	0.0524	0.05029	0.06515		0.3375	0.0614	0.06133	0.0717
	0.3625	0.04472	0.04621	0.03266	0.05947		0.3625	0.05504	0.05679	0.06974	0.05434		0.3625	0.05254	0.04614	0.0668		0.3625	0.06224	0.06042	0.07641
	0.3875	0.04749	0.0444	0.03716	0.0627		0.3875	0.04926	0.06515	0.07358	0.05416		0.3875	0.05353	0.04872	0.06351		0.3875	0.05938	0.05451	0.07356
	0.4125	0.04375	0.04933	0.04765	0.05238		0.4125	0.05061	0.0684	0.0767	0.05389		0.4125	0.04747	0.04428	0.05553		0.4125	0.05467	0.04537	0.06249
	0.4375	0.04423	0.04325	0.04375	0.05125		0.4375	0.04982	0.06195	0.06479	0.05108		0.4375	0.04916	0.04614	0.0521		0.4375	0.04383	0.03822	0.04956
	0.4625	0.04456	0.04341	0.04765	0.04336		0.4625	0.04452	0.05297	0.05675	0.04339		0.4625	0.04325	0.0394	0.0422		0.4625	0.03364	0.02911	0.03083
	0.4875	0.04781	0.04012	0.05754	0.04352		0.4875	0.04009	0.0412	0.04406	0.0337		0.4875	0.03677	0.04069	0.04179		0.4875	0.02607	0.02277	0.02149
	0.5125	0.04228	0.03338	0.05214	0.04086		0.5125	0.0325	0.03203	0.03387	0.02674		0.5125	0.03522	0.03854	0.03409		0.5125	0.02017	0.0156	0.01309
	0.5375	0.03871	0.03651	0.05154	0.03546		0.5375	0.02578	0.02478	0.02668	0.02026		0.5375	0.03043	0.03009	0.03175		0.5375	0.01564	0.00988	0.00664
	0.5625	0.03903	0.03009	0.04135	0.0299		0.5625	0.02103	0.01956	0.01991	0.01718		0.5625	0.02606	0.02336	0.02296		0.5625	0.01061	0.00885	0.00574
	0.5875	0.03204	0.02861	0.04076	0.02538		0.5875	0.02048	0.01732	0.01675	0.01247		0.5875	0.02169	0.02035	0.01828		0.5875	0.00819	0.00641	0.00263
	0.6125	0.03318	0.02631	0.04105	0.01845		0.6125	0.01574	0.01328	0.01667	0.01274		0.6125	0.01324	0.01633	0.01526		0.6125	0.00578	0.00521	0.00244
	0.6375	0.02504	0.02401	0.03356	0.01692		0.6375	0.01676	0.01221	0.01254	0.01132		0.6375	0.01085	0.01949	0.01113		0.6375	0.00444	0.00455	0.00132
	0.6625	0.01626	0.02187	0.03416	0.01177		0.6625	0.01249	0.00929	0.01258	0.01015		0.6625	0.01169	0.01576	0.01045		0.6625	0.00292	0.00434	0.00109
	0.6875	0.01236	0.01332	0.02218	0.01096		0.6875	0.01036	0.00843	0.01009	0.00932		0.6875	0.00944	0.01247	0.00784		0.6875	0.00229	0.00273	0.000705739
	0.7125	0.00813	0.0102	0.01798	0.00653		0.7125	0.00941	0.0076	0.00919	0.00668		0.7125	0.00507	0.01032	0.00481		0.7125	0.00161	0.00248	0.000224553
	0.7375	0.00651	0.00888	0.01169	0.00532		0.7375	0.00704	0.00621	0.00592	0.00533		0.7375	0.00606	0.00745	0.00467		0.7375	0.00134	0.00157	0.000417028
	0.7625	0.00407	0.00592	0.00749	0.00435		0.7625	0.00648	0.00586	0.00566	0.00502		0.7625	0.0062	0.00559	0.00385		0.7625	0.000953374	0.00142	0.000160395
	0.7875	0.00276	0.00625	0.00629	0.00242		0.7875	0.00585	0.00511	0.00484	0.00326		0.7875	0.00606	0.00444	0.00206		0.7875	0.000774616	0.000692344	0.000160395
	0.8125	0.00228	0.00296	0.0033	0.00177		0.8125	0.00435	0.00369	0.00261	0.00312		0.8125	0.00394	0.00401	0.00124		0.8125	0.00107	0.000510148	6.41581e-05
	0.8375	0.0026	0.00296	0.0021	0.00121		0.8375	0.0034	0.00288	0.00231	0.00204		0.8375	0.00451	0.00344	0.000549828		0.8375	0.000893788	0.000655905	0.000128316
	0.8625	0.00114	0.00378	0.0027	0.000564107		0.8625	0.00332	0.00136	0.00179	0.00142		0.8625	0.00282	0.00315	0.000412371		0.8625	0.000923581	0.000364392	6.41581e-05
	0.8875	0.00081314	0.00263	0.0012	0.000564107		0.8875	0.00261	0.00119	0.00164	0.001		0.8875	0.00169	0.00143	0.000687285		0.8875	0.000923581	0.000182196	0
	0.9125	0.000487884	0.00115	0.000899011	0.000402933		0.9125	0.00142	0.000812205	0.00119	0.00128		0.9125	0.00169	0.00115	0.000412371		0.9125	0.000536273	0.000218635	3.2079e-05
	0.9375	0.000162628	0.000822233	0.00029967	8.05867e-05		0.9375	0.00134	0.000417078	0.000446595	0.00083114		0.9375	0.00127	0.00143	0.000412371		0.9375	0.000119172	0.000145757	0
	0.9625	0.000162628	0.000328893	0	8.05867e-05		0.9625	0.00103	0.000373175	0.00059546	0.000623355		0.9625	0.00169	0.000429861	0.000274914		0.9625	2.97929e-05	3.64392e-05	0
	0.9875	0.000162628	0.000328893	0.00029967	8.05867e-05		0.9875	0.00086984	0.00015366	0.000521027	0.000242416		0.9875	0.000986054	0.000573148	0		0.9875	0	3.64392e-05	0

## Sheet: PAZ
FLAG-eGFP-hAgo2-H291
	binary (11A9, guide RNA14Cy5)					ternary (guide RNA14Cy5, target RNA long biotin)					ternary (11A9, guide RNA14Cy5, target RNA seed)						ternary (11A9, guide RNA14Cy5, target RNA 21nt)						ternary (11A9, guide RNA14Cy5, target RNA long )					ternary (guide RNA14Cy5, target RNA longmm9-12 biotin)						ternary (11A9, guide RNA14Cy5, target RNAmm10/11 )					ternary ( miR12214Cy5, target miR122Biotin-mm9-12 )							ternary (miR12214Cy5, target miR122Biotin-fullmatch )
	EFRET	norm. Frames	norm. Frames	norm. Frames		EFRET	norm. Frames	norm. Frames	norm. Frames		EFRET	norm. Frames	norm. Frames	norm. Frames	norm. Frames		EFRET	norm. Frames	norm. Frames	norm. Frames	norm. Frames		EFRET	norm. Frames	norm. Frames	norm. Frames		EFRET	norm. Frames	norm. Frames	norm. Frames	norm. Frames		EFRET	norm. Frames	norm. Frames	norm. Frames		EFRET	norm. Frames	norm. Frames	norm. Frames	norm. Frames	norm. Frames		EFRET	norm. Frames	norm. Frames	norm. Frames
		Replicate 1	Replicate 2	Replicate 3			Replicate 1	Replicate 2	Replicate 3			Replicate 1	Replicate 2	Replicate 3	Replicate 4			Replicate 1	Replicate 2	Replicate 3	Replicate 4			Replicate 1	Replicate 2	Replicate 3			Replicate 1	Replicate 2	Replicate 3	Replicate 4			Replicate 1	Replicate 2	Replicate 3			Replicate 1	Replicate 2	Replicate 3	Replicate 4	Replicate 5			Replicate 1	Replicate 2	Replicate 3
	0.0125	0	0.00347	0.000350099		0.0125	4.73395e-05	0	0.000351062		0.0125	0.000366703	0.000365764	0	0.000447161		0.0125	0	0	0	0		0.0125	0.00054609	0.00173	0.000446561		0.0125	0.01886	0.00165	0.00645	0.01915		0.0125	0.00191	0.000426548	0.00427		0.0125	0.01189	0.0104	0.00868	0.00872	0.01123		0.0125	0.000968343	0.00242	0.00277
	0.0375	0	0.00354	0.000466799		0.0375	0.000236698	0.00021885	0.00135		0.0375	0.000733407	0	0.00017646	0.000596214		0.0375	0.000105374	0	0	9.97009e-05		0.0375	0.00109	0.00284	0.00208		0.0375	0.02551	0.00278	0.0164	0.02836		0.0375	0.00358	0.00119	0.00718		0.0375	0.01702	0.01429	0.01532	0.01088	0.02318		0.0375	0.00298	0.00399	0.00443
	0.0625	0	0.00288	0.000583499		0.0625	0.000568074	0.000583601	0.00234		0.0625	0.00128	0.000365764	0.000529381	0.000745268		0.0625	0.000105374	0.000484919	0	9.97009e-05		0.0625	0.00131	0.0063	0.00283		0.0625	0.03081	0.00401	0.02251	0.03622		0.0625	0.00447	0.00205	0.00916		0.0625	0.0233	0.02009	0.02082	0.01562	0.03038		0.0625	0.00555	0.00552	0.00566
	0.0875	5.99413e-05	0.00236	0.000466799		0.0875	0.000757432	0.000875401	0.0024		0.0875	0.00183	0.000365764	0.00017646	0.00119		0.0875	0.00148	0.00213	9.85416e-05	0.000199402		0.0875	0.00218	0.00779	0.0064		0.0875	0.0362	0.00669	0.03632	0.04171		0.0875	0.00579	0.00392	0.01062		0.0875	0.03289	0.02554	0.02684	0.02496	0.03628		0.0875	0.00767	0.00741	0.00822
	0.1125	0	0.00288	0.00163		0.1125	0.00118	0.00131	0.00369		0.1125	0.00312	0	0.00106	0.00447		0.1125	0.00148	0.00485	0.000394166	0.000398804		0.1125	0.00295	0.01199	0.01235		0.1125	0.04303	0.00926	0.04831	0.04336		0.1125	0.00864	0.00401	0.01103		0.1125	0.04065	0.03085	0.02914	0.03033	0.03758		0.1125	0.01181	0.01266	0.00987
	0.1375	2.99706e-05	0.00399	0.000700198		0.1375	0.00204	0.00204	0.00702		0.1375	0.00312	0.00146	0.00247	0.00477		0.1375	0.00137	0.00504	9.85416e-05	0.000997009		0.1375	0.00623	0.01904	0.01771		0.1375	0.05192	0.00854	0.05453	0.04709		0.1375	0.01026	0.00529	0.01124		0.1375	0.04707	0.03835	0.03056	0.03939	0.03686		0.1375	0.01453	0.01723	0.01249
	0.1625	5.99413e-05	0.00332	0.000816898		0.1625	0.00483	0.00233	0.01041		0.1625	0.00495	0.00293	0.00441	0.01088		0.1625	0.00253	0.00475	0.00118	0.0016		0.1625	0.01048	0.02769	0.02531		0.1625	0.05345	0.01101	0.05261	0.04667		0.1625	0.01104	0.00631	0.01561		0.1625	0.04795	0.04132	0.0372	0.04232	0.04405		0.1625	0.02291	0.02522	0.01595
	0.1875	0	0.00362	0.000700198		0.1875	0.00838	0.0046	0.01709		0.1875	0.0044	0.00329	0.00671	0.01908		0.1875	0.00622	0.00349	0.00128	0.0016		0.1875	0.01278	0.03609	0.03305		0.1875	0.06028	0.01173	0.05351	0.04243		0.1875	0.00947	0.01041	0.01447		0.1875	0.05457	0.04896	0.04039	0.04839	0.04981		0.1875	0.02901	0.03268	0.0206
	0.2125	0.000179824	0.00251	0.000350099		0.2125	0.01685	0.00766	0.02428		0.2125	0.00513	0.01244	0.01112	0.02728		0.2125	0.0138	0.00407	0.00394	0.00249		0.2125	0.01868	0.04042	0.03736		0.2125	0.06037	0.01327	0.0508	0.04243		0.2125	0.01035	0.01305	0.01998		0.2125	0.057	0.05045	0.04757	0.05181	0.05687		0.2125	0.03862	0.04387	0.02577
	0.2375	0.000149853	0.00199	0.00117		0.2375	0.02864	0.01364	0.03727		0.2375	0.00715	0.01719	0.01676	0.04054		0.2375	0.01033	0.00621	0.00749	0.00588		0.2375	0.02567	0.04388	0.04213		0.2375	0.05561	0.01481	0.0517	0.05102		0.2375	0.01183	0.01937	0.02581		0.2375	0.06044	0.06007	0.05058	0.05662	0.05658		0.2375	0.04652	0.05716	0.03484
	0.2625	0.000209794	0.00244	0.0021		0.2625	0.04029	0.0213	0.04804		0.2625	0.01247	0.02451	0.021	0.04323		0.2625	0.01338	0.0065	0.01971	0.01236		0.2625	0.03069	0.04944	0.04391		0.2625	0.05156	0.01852	0.04367	0.05516		0.2625	0.01516	0.02389	0.02935		0.2625	0.06206	0.05589	0.05333	0.05285	0.06191		0.2625	0.053	0.0652	0.05042
	0.2875	0.000359648	0.0034	0.00175		0.2875	0.05416	0.03874	0.05775		0.2875	0.01669	0.0278	0.02629	0.0401		0.2875	0.02076	0.0127	0.03902	0.02413		0.2875	0.0415	0.05117	0.05001		0.2875	0.04833	0.01985	0.03869	0.05433		0.2875	0.01806	0.025	0.03393		0.2875	0.06166	0.05823	0.05439	0.05285	0.055		0.2875	0.06205	0.07708	0.0635
	0.3125	0.000599413	0.0048	0.00397		0.3125	0.06902	0.05471	0.06465		0.3125	0.02567	0.03621	0.02894	0.03816		0.3125	0.03309	0.02008	0.0605	0.0348		0.3125	0.05264	0.0555	0.05403		0.3125	0.04941	0.02428	0.04005	0.05092		0.3125	0.01644	0.0244	0.02893		0.3125	0.05639	0.06042	0.0543	0.04881	0.05024		0.3125	0.06816	0.08254	0.08463
	0.3375	0.000269736	0.00664	0.00478		0.3375	0.07749	0.07507	0.06699		0.3375	0.02897	0.03658	0.02947	0.05515		0.3375	0.05416	0.03006	0.06888	0.04108		0.3375	0.05909	0.05389	0.05389		0.3375	0.05372	0.0287	0.03654	0.04471		0.3375	0.01772	0.02073	0.02383		0.3375	0.05436	0.06304	0.04482	0.04957	0.05269		0.3375	0.07266	0.08937	0.09162
	0.3625	0.000419589	0.00753	0.00665		0.3625	0.07532	0.07499	0.06998		0.3625	0.0352	0.03658	0.033	0.06022		0.3625	0.05806	0.05276	0.0678	0.04247		0.3625	0.06575	0.05216	0.04868		0.3625	0.05579	0.03251	0.04378	0.04502		0.3625	0.02149	0.02781	0.02082		0.3625	0.05004	0.06523	0.04287	0.0456	0.0465		0.3625	0.07318	0.0859	0.09861
	0.3875	0.000749266	0.00989	0.0084		0.3875	0.06088	0.07959	0.06694		0.3875	0.04639	0.03877	0.03706	0.06678		0.3875	0.05248	0.05926	0.07016	0.04437		0.3875	0.06892	0.05043	0.04064		0.3875	0.0495	0.03683	0.03609	0.03446		0.3875	0.02228	0.03242	0.01821		0.3875	0.04437	0.05887	0.0419	0.03898	0.03945		0.3875	0.07236	0.07534	0.09119
	0.4125	0.00156	0.01417	0.01272		0.4125	0.05543	0.07156	0.06255		0.4125	0.04822	0.0417	0.04094	0.07617		0.4125	0.05543	0.05237	0.06898	0.04546		0.4125	0.06422	0.04672	0.03513		0.4125	0.04447	0.03909	0.03383	0.03312		0.4125	0.0266	0.04069	0.01801		0.4125	0.04187	0.05328	0.0372	0.03668	0.03988		0.4125	0.06842	0.06504	0.08191
	0.4375	0.00279	0.01757	0.01856		0.4375	0.04365	0.06201	0.0591		0.4375	0.05886	0.0417	0.04059	0.07214		0.4375	0.05564	0.04122	0.06583	0.04377		0.4375	0.05712	0.04623	0.03826		0.4375	0.03926	0.04434	0.03349	0.02515		0.4375	0.03553	0.05289	0.02134		0.4375	0.03566	0.04663	0.03278	0.03235	0.03455		0.4375	0.05937	0.05674	0.07054
	0.4625	0.00408	0.02739	0.02684		0.4625	0.03891	0.05398	0.05336		0.4625	0.06564	0.04572	0.04482	0.07557		0.4625	0.04647	0.03588	0.06267	0.04536		0.4625	0.05111	0.04215	0.02843		0.4625	0.03369	0.04598	0.03496	0.02422		0.4625	0.05172	0.06501	0.02394		0.4625	0.03235	0.04104	0.03083	0.02657	0.03297		0.4625	0.05207	0.04576	0.05966
	0.4875	0.00611	0.03455	0.03198		0.4875	0.03655	0.05303	0.04628		0.4875	0.06509	0.05084	0.04606	0.07632		0.4875	0.04552	0.03142	0.04966	0.04038		0.4875	0.04685	0.03375	0.0323		0.4875	0.02937	0.05195	0.03134	0.02163		0.4875	0.06385	0.07396	0.0306		0.4875	0.02843	0.03509	0.03304	0.02775	0.0334		0.4875	0.04499	0.03625	0.04125
	0.5125	0.01214	0.0488	0.04026		0.5125	0.03219	0.0453	0.03914		0.5125	0.06582	0.04974	0.05911	0.06096		0.5125	0.04784	0.03521	0.04405	0.03938		0.5125	0.04522	0.03387	0.03245		0.5125	0.02839	0.05257	0.02772	0.02153		0.5125	0.07896	0.07644	0.03861		0.5125	0.02087	0.02731	0.03278	0.02538	0.0262		0.5125	0.04034	0.02627	0.03303
	0.5375	0.01969	0.06482	0.05438		0.5375	0.0302	0.04362	0.03417		0.5375	0.06142	0.04609	0.05682	0.05232		0.5375	0.04837	0.03734	0.04188	0.04736		0.5375	0.04511	0.03152	0.03677		0.5375	0.02381	0.05318	0.02998	0.0208		0.5375	0.08588	0.06799	0.05225		0.5375	0.02195	0.02023	0.03286	0.02643	0.01987		0.5375	0.03166	0.01997	0.0238
	0.5625	0.03728	0.07745	0.08099		0.5625	0.03053	0.03728	0.03002		0.5625	0.05776	0.05011	0.06811	0.03428		0.5625	0.05058	0.05092	0.0402	0.05374		0.5625	0.04019	0.02732	0.03558		0.5625	0.01877	0.06203	0.02478	0.02422		0.5625	0.08986	0.07541	0.06162		0.5625	0.01891	0.01748	0.03189	0.02259	0.01915		0.5625	0.02726	0.01555	0.01654
	0.5875	0.06318	0.09502	0.09196		0.5875	0.03006	0.03283	0.02779		0.5875	0.05721	0.0556	0.07129	0.02936		0.5875	0.04773	0.05596	0.0405	0.06371		0.5875	0.03451	0.02509	0.03781		0.5875	0.01249	0.06172	0.02874	0.02246		0.5875	0.07984	0.06791	0.06942		0.5875	0.01634	0.01472	0.02852	0.02461	0.0167		0.5875	0.02101	0.01151	0.01323
	0.6125	0.09971	0.1038	0.11542		0.6125	0.03655	0.0313	0.02633		0.6125	0.06161	0.06437	0.06547	0.02623		0.6125	0.04826	0.05431	0.03833	0.07348		0.6125	0.03692	0.02361	0.03066		0.6125	0.00871	0.05699	0.02444	0.02173		0.6125	0.07018	0.0598	0.07379		0.6125	0.01425	0.01097	0.02755	0.02426	0.01483		0.6125	0.01568	0.01019	0.00987
	0.6375	0.14964	0.11222	0.10678		0.6375	0.03664	0.0302	0.02399		0.6375	0.05629	0.0662	0.06423	0.02161		0.6375	0.05184	0.04849	0.0405	0.0683		0.6375	0.03178	0.0246	0.02918		0.6375	0.00593	0.0536	0.02104	0.01863		0.6375	0.05909	0.05212	0.0688		0.6375	0.01202	0.00722	0.02533	0.02928	0.01325		0.6375	0.01345	0.00683	0.00662
	0.6625	0.16987	0.09849	0.10048		0.6625	0.03569	0.02597	0.02223		0.6625	0.05611	0.06035	0.05911	0.02042		0.6625	0.05248	0.04752	0.03685	0.06461		0.6625	0.03331	0.02571	0.02754		0.6625	0.00395	0.04639	0.01708	0.01697		0.6625	0.04402	0.04061	0.05953		0.6625	0.01026	0.00623	0.02215	0.02301	0.01008		0.6625	0.00953	0.00515	0.00624
	0.6875	0.164	0.07951	0.09184		0.6875	0.03371	0.02852	0.01732		0.6875	0.04309	0.05048	0.04959	0.01148		0.6875	0.051	0.04917	0.03646	0.05513		0.6875	0.02556	0.02509	0.02903		0.6875	0.00198	0.03981	0.01527	0.01428		0.6875	0.03686	0.03378	0.05204		0.6875	0.00912	0.00481	0.01967	0.01973	0.00979		0.6875	0.00838	0.00452	0.00518
	0.7125	0.12027	0.06312	0.07165		0.7125	0.03039	0.02152	0.01761		0.7125	0.03722	0.04097	0.03123	0.00909		0.7125	0.04352	0.05014	0.02621	0.04457		0.7125	0.02119	0.02485	0.02426		0.7125	0.00153	0.03631	0.01052	0.01366		0.7125	0.02601	0.02423	0.03913		0.7125	0.00493	0.00368	0.01284	0.02036	0.0072		0.7125	0.0073	0.00226	0.00325
	0.7375	0.06818	0.03994	0.04831		0.7375	0.02504	0.02232	0.01527		0.7375	0.02365	0.03146	0.02418	0.00701		0.7375	0.02845	0.04752	0.01833	0.03519		0.7375	0.01671	0.02101	0.02382		0.7375	0.000898311	0.02973	0.01233	0.00952		0.7375	0.01992	0.01757	0.03299		0.7375	0.00324	0.00262	0.01019	0.0122	0.00763		0.7375	0.00458	0.00315	0.00235
	0.7625	0.03611	0.02577	0.02906		0.7625	0.01752	0.0186	0.01299		0.7625	0.01467	0.02487	0.01765	0.00492		0.7625	0.01781	0.04384	0.01212	0.02911		0.7625	0.01409	0.01718	0.01756		0.7625	0.000359324	0.02232	0.00803	0.00973		0.7625	0.01497	0.01271	0.02373		0.7625	0.00257	0.00191	0.00771	0.01032	0.00619		0.7625	0.00369	0.00226	0.00181
	0.7875	0.01957	0.01543	0.02019		0.7875	0.01468	0.01583	0.00913		0.7875	0.01008	0.01353	0.01447	0.00328		0.7875	0.01138	0.03424	0.01123	0.01884		0.7875	0.0118	0.0152	0.01682		0.7875	0.000449156	0.01852	0.00407	0.00611		0.7875	0.00898	0.00802	0.01686		0.7875	0.00182	0.00191	0.00611	0.00697	0.00547		0.7875	0.00287	0.00131	0.00107
	0.8125	0.00986	0.00842	0.00957		0.8125	0.01004	0.01014	0.00731		0.8125	0.00697	0.01024	0.00865	0.00179		0.8125	0.00991	0.02308	0.0065	0.00997		0.8125	0.00819	0.00964	0.01563		0.8125	0.000179662	0.01224	0.00407	0.00414		0.8125	0.00805	0.00444	0.0103		0.8125	0.00142	0.00127	0.00372	0.00565	0.00274		0.8125	0.00227	0.0011	0.00123
	0.8375	0.0045	0.0045	0.00782		0.8375	0.00776	0.0073	0.00579		0.8375	0.00495	0.00695	0.00688	0.00194		0.8375	0.00537	0.01639	0.00453	0.00489		0.8375	0.00568	0.0068	0.01176		0.8375	0.000269493	0.00905	0.0017	0.00331		0.8375	0.00412	0.00205	0.00885		0.8375	0.000877904	0.000707514	0.00275	0.00307	0.00245		0.8375	0.00168	0.00121	0.000586948
	0.8625	0.00306	0.00207	0.00385		0.8625	0.00516	0.00489	0.00345		0.8625	0.00202	0.00402	0.003	0.00104		0.8625	0.00495	0.0098	0.00256	0.00239		0.8625	0.0036	0.00371	0.00863		0.8625	0.000269493	0.00689	0.00192	0.00197		0.8625	0.0028	0.00205	0.005		0.8625	0.000337655	0.000566011	0.00106	0.00202	0.00173		0.8625	0.00134	0.000367782	0.000266795
	0.8875	0.00216	0.000812108	0.00163		0.8875	0.00355	0.0027	0.00246		0.8875	0.00183	0.00219	0.003	0		0.8875	0.00337	0.00495	0.00236	0.000498504		0.8875	0.0024	0.0026	0.00595		0.8875	0.000269493	0.00545	0.000791945	0.00135		0.8875	0.00157	0.000938406	0.00552		0.8875	0.000270124	0.000283006	0.000708654	0.00119	0.00173		0.8875	0.000670391	0.000420323	0.000266795
	0.9125	0.00114	0.000442968	0.000233399		0.9125	0.00218	0.00153	0.00164		0.9125	0.0022	0.00183	0.003	0.000149054		0.9125	0.00232	0.00417	0.00236	0.000398804		0.9125	0.00164	0.000741656	0.00461		0.9125	0.000179662	0.00329	0.00067881	0.00114		0.9125	0.00103	0.000597168	0.00156		0.9125	0.000337655	7.07514e-05	0.000531491	0.000488077	0.00202		0.9125	0.000484171	0.000157621	0.000266795
	0.9375	0.00108	0	0.000466799		0.9375	0.00128	0.00131	0.000877655		0.9375	0.000733407	0.000731529	0.00124	0.000149054		0.9375	0.000842993	0.00514	0.00305	0.000598205		0.9375	0.000873744	0.000865266	0.00268		0.9375	0.000359324	0.00154	0.000339405	0.000620925		0.9375	0.000687049	0.000426548	0.00104		0.9375	0.000270124	0	0.000442909	0.000627528	0.00216		0.9375	0.000372439	0.000105081	0.000160077
	0.9625	0.000569442	0.00036914	0		0.9625	0.00104	0.000437701	0.000409572		0.9625	0.000733407	0	0.00035292	0.000149054		0.9625	0.000842993	0.00475	0.00266	9.97009e-05		0.9625	0.000764526	0.000865266	0.00268		0.9625	8.98311e-05	0.00144	0.00022627	0.00041395		0.9625	0.000343525	0	0.00031224		0.9625	0.000202593	0	0.000442909	0.000278901	0.000719839		0.9625	0.000297952	0.000210161	0.000213436
	0.9875	0.000359648	7.3828e-05	0.0001167		0.9875	0.000568074	0.0001459	0.000234041		0.9875	0.000366703	0.00146	0.00106	0		0.9875	0.000737619	0.00378	0.00158	0.000199402		0.9875	0.000655308	0.000494438	0.00164		0.9875	0	0.00113	0.00067881	0.000310463		0.9875	0.000637974	8.53097e-05	0.00031224		0.9875	6.75311e-05	0	0.000177164	0.000488077	0.000719839		0.9875	0.000335196	5.25403e-05	0.000106718

## Sheet: Mid
FLAG-eGFP-hAgo2-T511
	binary (11A9, guide RNA14Cy5)						ternary (guide RNA14Cy5, target RNA long biotin)
	EFRET	norm. Frames	norm. Frames	norm. Frames	norm. Frames		EFRET	norm. Frames	norm. Frames	norm. Frames
		Replicate 1	Replicate 2	Replicate 3	Replicate 4			Replicate 1	Replicate 2	Replicate 3
	0.0125	0.00176	0.000351309	0.00175	0.000718879		0.0125	0.00185	0.00159	0.0042
	0.0375	0.00388	0.000702617	0.00255	0.00112		0.0375	0.00386	0.00429	0.00601
	0.0625	0.00528	0.000526963	0.00475	0.00168		0.0625	0.00453	0.00754	0.01052
	0.0875	0.0074	0.000702617	0.00708	0.00403		0.0875	0.00709	0.01017	0.01497
	0.1125	0.00881	0.00193	0.01089	0.00739		0.1125	0.00835	0.01502	0.01747
	0.1375	0.01209	0.00281	0.01353	0.01142		0.1375	0.01187	0.01945	0.02054
	0.1625	0.01574	0.00386	0.01788	0.01805		0.1625	0.01392	0.02567	0.02111
	0.1875	0.02255	0.00703	0.02492	0.02464		0.1875	0.01657	0.03038	0.02123
	0.2125	0.03276	0.01124	0.03738	0.03163		0.2125	0.01942	0.03557	0.02512
	0.2375	0.05249	0.02547	0.05499	0.04944		0.2375	0.02554	0.03765	0.03013
	0.2625	0.07457	0.05568	0.07865	0.06893		0.2625	0.03384	0.0427	0.03288
	0.2875	0.09594	0.08853	0.10451	0.09697		0.2875	0.04668	0.04983	0.03476
	0.3125	0.11085	0.11786	0.12316	0.12357		0.3125	0.06303	0.06464	0.04221
	0.3375	0.11238	0.13297	0.12822	0.13247		0.3375	0.09189	0.07979	0.0491
	0.3625	0.10333	0.13947	0.12096	0.11897		0.3625	0.10396	0.0926	0.05512
	0.3875	0.09335	0.12507	0.09192	0.09685		0.3875	0.11474	0.10138	0.06752
	0.4125	0.07128	0.09942	0.06857	0.07488		0.4125	0.10849	0.09398	0.07441
	0.4375	0.05601	0.06148	0.04105	0.04625		0.4375	0.09247	0.08657	0.07391
	0.4625	0.03957	0.04444	0.02523	0.03111		0.4625	0.0692	0.05972	0.0694
	0.4875	0.02947	0.01915	0.01412	0.01833		0.4875	0.05142	0.03848	0.06476
	0.5125	0.01538	0.01177	0.00874	0.01262		0.5125	0.03384	0.02941	0.05543
	0.5375	0.01186	0.01036	0.00551	0.00831		0.5375	0.0213	0.01896	0.04647
	0.5625	0.00916	0.00703	0.00408	0.00599		0.5625	0.01514	0.01273	0.03702
	0.5875	0.0047	0.00597	0.0026	0.00391		0.5875	0.00952	0.01045	0.03088
	0.6125	0.00188	0.00755	0.00166	0.0024		0.6125	0.00608	0.0072	0.02198
	0.6375	0.00223	0.00404	0.00121	0.00168		0.6375	0.00507	0.0054	0.01691
	0.6625	0.00223	0.00281	0.00121	0.00136		0.6625	0.0034	0.00415	0.01196
	0.6875	0.000821982	0.00211	0.00117	0.000998442		0.6875	0.00273	0.00325	0.01109
	0.7125	0.000821982	0.00211	0.000492986	0.00116		0.7125	0.00323	0.00208	0.00858
	0.7375	0.000704556	0.00158	0.000403352	0.000798754		0.7375	0.00277	0.00166	0.00614
	0.7625	0	0.00228	0.000134451	0.000758816		0.7625	0.00231	0.00145	0.00463
	0.7875	0.000234852	0.00105	0.000179268	0.000359439		0.7875	0.0018	0.00145	0.00388
	0.8125	0.000117426	0.00158	8.96338e-05	0.000319502		0.8125	0.00151	0.00083045	0.00269
	0.8375	0	0.000702617	4.48169e-05	0.000119813		0.8375	0.00101	0.00125	0.00213
	0.8625	0.000117426	0.000175654	8.96338e-05	0.000279564		0.8625	0.000712938	0.000692042	0.00138
	0.8875	0	0.000175654	4.48169e-05	0.000199688		0.8875	0.000251625	0.000484429	0.00144
	0.9125	0	0	0	0.000159751		0.9125	4.19375e-05	0.00104	0.000939496
	0.9375	0	0	0.000134451	0		0.9375	0.000293563	0.000484429	0.000187899
	0.9625	0.000234852	0	4.48169e-05	3.99377e-05		0.9625	0.000251625	0	0.000501065
	0.9875	0	0	4.48169e-05	7.98754e-05		0.9875	4.19375e-05	0	0.000375799
